# Supplementary material for: Investigating the origins of the mutational signatures in cancer
Source: Nucleic Acids Res. 2025 Jan 8;53(1):gkae1303. doi: 10.1093/nar/gkae1303 (PMC11707540; doi:10.1093/nar/gkae1303)
Supplement: gkae1303_Supplemental_File [file gkae1303_supplemental_file.xlsx]

## Sheet: Sheet1
Supplemental Material : COSMIC_v3.4_proposed_etiologies
Investigating the Origins of the Mutational Signatures in Cancer
Gunnar Boysen1,2*, Ludmil B. Alexandrov3*, Raheleh Rahbari4, Intawat Nookaew5, Dave Ussery5, Mu-Rong Chao6,7, Chiung-Wen Hu8 and Marcus S. Cooke9,10*
1 Department of Environmental Health Science, University of Arkansas for Medical Sciences, Little Rock, AR 72205, USA.
2 The Winthrop P Rockefeller Cancer Institute, University of Arkansas for Medical Sciences, Little Rock, AR 72205, USA.
3 Department of Cellular and Molecular Medicine, University of California San Diego, La Jolla, CA 92037, USA
4 Cancer, Ageing and Somatic Mutation (CASM), Wellcome Trust Sanger Institute, Hinxton, Cambridge, CB10 1SA, United Kingdom
5 Department of BioMedical Informatics, The University of Arkansas for Medical Sciences, Little Rock, AR 72205, USA.
6 Department of Occupational Safety and Health, Chung Shan Medical University, Taichung 402, Taiwan.
7 Department of Occupational Medicine, Chung Shan Medical University Hospital, Taichung 402, Taiwan
8 Department of Public Health, Chung Shan Medical University, Taichung 402, Taiwan
9 Oxidative Stress Group, Department of Molecular Biosciences, University of South Florida, Tampa, FL 33620, USA.
10 Cancer Biology and Evolution Program, H. Lee Moffitt Cancer Center and Research Institute, Tampa, FL 33612, USA.
* Corresponding authors, each author contributed equally:
Gunnar Boysen: GBoysen@uams.edu
Ludmil B. Alexandrov: L2alexandrov@health.ucsd.edu
Marcus S. Cooke: cookem@usf.edu

## Sheet: SBS
Signature	Proposed etiology
SBS1	Spontaneous deamination of 5-methylcytosine
SBS2	APOBEC activity
SBS3	HR deficiency
SBS4	Tobacco smoking
SBS5	Aging / Tobacco smoking / NER deficiency
SBS6	MMR deficiency
SBS7a	UV light exposure
SBS7b	UV light exposure
SBS7c	UV light exposure
SBS7d	UV light exposure
SBS8	HR deficiency / NER deficiency
SBS9	Polymerase eta somatic hypermutation
SBS10a	POLE exonuclease domain mutation
SBS10b	POLE exonuclease domain mutation
SBS10c	Defective POLD1 proofreading
SBS10d	Defective POLD1 proofreading
SBS11	Temozolomide chemotherapy / MMR deficiency + temozolomide
SBS12
SBS13	APOBEC activity
SBS14	MMR deficiency + POLE mutation
SBS15	MMR deficiency
SBS16
SBS17a	Damage by ROS
SBS17b	Damage by ROS / 5FU chemotherapy
SBS18	Damage by ROS
SBS19
SBS20	MMR deficiency + POLD1 mutation
SBS21	MMR deficiency
SBS22a	Aristolochic acid exposure
SBS22b	Aristolochic acid exposure
SBS23
SBS24	Aflatoxin exposure
SBS25	Unknown chemotherapy
SBS26	MMR deficiency
SBS27	Sequencing artifact
SBS28	POLE exonuclease domain mutation
SBS29	Tobacco chewing
SBS30	BER deficiency
SBS31	Platinum chemotherapy
SBS32	Azathioprine exposure
SBS33
SBS34
SBS35	Platinum chemotherapy
SBS36	BER deficiency
SBS37
SBS38	UV light exposure (indirect effect)
SBS39
SBS40a
SBS40b
SBS40c
SBS41
SBS42	Haloalkanes exposure
SBS43	Possible sequencing artifact
SBS44	MMR deficiency
SBS45	8-oxo-guanine introduced during sequencing
SBS46	Sequencing artifact (early releases of TCGA)
SBS47	Sequencing artifact (blacklisted cancer samples for poor quality)
SBS48	Sequencing artifact (blacklisted cancer samples for poor quality)
SBS49	Sequencing artifact (blacklisted cancer samples for poor quality)
SBS50	Sequencing artifact (blacklisted cancer samples for poor quality)
SBS51	Possible sequencing artifact
SBS52	Sequencing artifact (blacklisted cancer samples for poor quality)
SBS53	Sequencing artifact (blacklisted cancer samples for poor quality)
SBS54	Germline variants contamination
SBS55	Possible sequencing artifact
SBS56	Possible sequencing artifact
SBS57	Possible sequencing artifact
SBS58	Possible sequencing artifact
SBS59	Possible sequencing artifact
SBS60	Sequencing artifact
SBS84	AID activity
SBS85	AID activity
SBS86	Unknown chemotherapy
SBS87	Thiopurine chemotherapy
SBS88	Colibactin exposure
SBS89
SBS90	Duocarmycin exposure
SBS91
SBS92	Tobacco smoking
SBS93
SBS94
SBS95	Sequencing artifact
SBS96
SBS97
SBS98
SBS99	Melphalan exposure

## Sheet: DBS
Signature	Proposed etiology
DBS1	UV light exposure
DBS2	Tobacco smoking / Acetaldehyde exposure
DBS3	POLE exonuclease domain mutation
DBS4
DBS5	Platinum chemotherapy
DBS6
DBS7	MMR deficiency
DBS8
DBS9
DBS10	MMR deficiency
DBS11	APOBEC activity
DBS12
DBS13	HR deficiency
DBS14	Artifactual signature due to read misalignment
DBS15
DBS16
DBS17
DBS18
DBS19
DBS20	Aristolochic acid exposure

## Sheet: ID
Signature	Proposed etiology
ID1	Slippage of nascent strand during DNA replication
ID2	Slippage of template strand during DNA replication
ID3	Tobacco smoking
ID4
ID5
ID6	HR deficiency
ID7	MMR deficiency
ID8	DSB repair by NHEJ / TOP2A mutation
ID9
ID10
ID11
ID12
ID13	UV light exposure
ID14
ID15
ID16
ID17	TOP2A mutation
ID18	Colibactin exposure
ID19
ID20
ID21
ID22
ID23	Aristolochic acid exposure

## Sheet: CN
Signature	Proposed etiology
CN1	Diploidy
CN2	Ploidy gain (1x)/aneuploidy
CN3	Ploidy gain (2x)/aneuploidy
CN4	Chromothripsis
CN5	Chromothripsis
CN6	Chromothripsis
CN7	Chromothripsis
CN8	Chromothripsis
CN9	Chromsomal instability
CN10
CN11
CN12
CN13	Chromosomal losses
CN14	Chromosomal losses
CN15	Chromosomal losses
CN16	Chromosomal losses
CN17	HR deficiency
CN18
CN19
CN20
CN21
CN22	Oversegmentation artefact
CN23	Oversegmentation artefact
CN24	Oversegmentation artefact
CN25	MMR deficiency

## Sheet: SV
Signature	Proposed etiology
SV1
SV2
SV3	HR deficiency
SV4
SV5
SV6
SV7
SV8
SV9
SV10

## Sheet: RNA-SBS
Signature	Proposed etiology
RNA-SBS1	ADAR activity
RNA-SBS2	RNA editing activity of APOBEC3A
RNA-SBS3
RNA-SBS4
RNA-SBS5
